# Supplementary material for: Disordered Intestinal Microbial Communities During Clostridioides difficile Colonization and Subsequent Infection of Hepatic Cirrhosis Patients in a Tertiary Care Hospital in China
Source: Front Cell Infect Microbiol. 2022 Apr 1;12:825189. doi: 10.3389/fcimb.2022.825189 (PMC9010725; doi:10.3389/fcimb.2022.825189)
Supplement: Supplementary file 2 [file Table_1.xlsx]

## Sheet: Sheet1
TABLE S1 Summary data for subjects from whom C. difficile was isolated and classification of isolates regarding ST and tcdA/B
Patient	Sex	Age(yr)	BMI	Subject	ST	tcdA/B
Patient1	F	61	17.6471	TCDC1	ST-54	A+B+
				CDI1	ST-54	A+B+
Patient2	F	58	23.8751	TCDC2	ST-37	A-B+
				CDI2	ST-37	A-B+
Patient3	M	54	21.2585	TCDC3	ST-35	A+B+
				CDI3	ST-35	A+B+
Patient4	M	76	23.0112	TCDC4	ST-3	A+B+
				CDI4	ST-3	A+B+
Patient5	F	58	18.7305	TCDC5	ST-35	A+B+
				CDI5	ST-35	A+B+
Patient6	M	54	25.9516	TCDC6	ST-54	A+B+
				CDI6	ST-54	A+B+
Patient7	F	62	19.313	TCDC7	ST-54	A+B+
				CDI7	ST-54	A+B+
Patient8	M	44	22.4913	TCDC8	ST-14	A+B+
				CDI8	ST-35	A+B+
Patient9	F	65	19.6506	TCDC9	ST-39	A-B+
				CDI9	ST-39	A-B+
Patient10	M	36	24.6755	TCDC10	ST-39	A-B+
				CDI10	ST-39	A-B+
Patient11	F	76	NA	TCDC11	ST-35	A+B+
				CDI11	ST-54	A+B+
Patient12	F	49	21.2279	TCDC12	ST-35	A+B+
				CDI12	ST-35	A+B+
Patient13	M	49	21.7738	TCDC13	ST-54	A+B+
				CDI13	ST-54	A+B+
Patient14	M	71	23.03	TCDC14	ST-35	A+B+
				CDI14	ST-35	A+B+
Patient15	M	63	18.8189	TCDC15	ST-109	A-B+
				CDI15	ST-109	A-B+
Patient16	M	60	NA	TCDC16	ST-29	A+B+
				CDI16	ST-29	A+B+
Patient17	F	49	21.2279	TCDC17	ST-35	A+B+
				CDI17	ST-35	A+B+
Patient18	M	40	21.4533	TCDC18	ST-54	A+B+
				CDI18	ST-54	A+B+
Patient19	F	66	19.5312	TCDC19	ST-35	A+B+
				CDI19	ST-35	A+B+
Patient20	M	51	20.7883	TCDC20	ST-54	A+B+
				CDI20	ST-54	A+B+
Patient21	M	44	24.2215	TCDC21	ST-54	A+B+
				CDI21	ST-54	A+B+
Patient22	M	42	23.1405	TCDC22	ST-54	A+B+
				CDI22	ST-54	A+B+
Control Patient1	M	43	26.4463	HC1	NA
Control Patient2	F	67	21.9363	HC2	NA
Control Patient3	M	71	19.9219	HC3	NA
Control Patient4	M	52	21.2585	HC5	NA
Control Patient5	M	43	21.7993	HC6	NA
Control Patient6	F	67	23.5883	HC7	NA
Control Patient7	M	36	28.2407	HC8	NA
Control Patient8	M	40	19.7133	HC9	NA
Control Patient9	F	44	23.4375	HC10	NA
Control Patient10	M	51	24.2215	HC11	NA
Control Patient11	M	45	23.1837	HC12	NA
Control Patient12	M	70	19.2672	HC13	NA
Control Patient13	F	62	19.1406	HC14	NA
Control Patient14	M	59	23.1405	HC15	NA
Control Patient15	M	69	17.7154	HC16	NA
Control Patient16	F	59	20.3125	HC17	NA
Control Patient17	F	72	19.2277	HC18	NA
Control Patient18	M	62	18.8268	HC19	NA
Control Patient19	M	47	21.2585	HC20	NA
Control Patient20	M	45	28.5678	HC21	NA
Control Patient21	M	50	18.9388	HC22	NA
